# Supplementary material for: Development and Validation of an Autophagy-Related LncRNA Prognostic Signature in Head and Neck Squamous Cell Carcinoma
Source: Front Oncol. 2021 Oct 1;11:743611. doi: 10.3389/fonc.2021.743611 (PMC8517509; doi:10.3389/fonc.2021.743611)
Supplement: Supplementary File S1 — Original data. [file Table_1.xls]

fustat	futime	age	gender	grade	stage	T	M	N	MYOSLID	AL139287.1	AC068580.1	AL022328.2	AC104083.1	AL160006.1	AC116914.2	LINC00958	AL450992.2
0	0.28	1	1	2	4	2	1	3	2.54	4.53	0.68	0.96	3.70	1.59	1.02	24.79	0.63
1	1.27	1	1	3	4	2	0	3	6.92	0.76	0.17	0.50	3.93	0.26	0.96	25.07	1.85
0	0.52	0	1	2	3	3	0	1	1.07	1.99	0.60	0.22	2.44	1.51	0.26	25.90	9.55
0	2.32	0	0	2	4	4	0	1	1.31	2.07	0.23	0.18	1.52	1.96	0.16	15.96	0.61
0	0.51	1	1	1	4	4	1	1	1.45	2.47	0.58	0.46	1.72	1.56	0.35	4.44	0.72
0	0.33	0	1	2	4	4	0	1	3.91	2.81	0.63	0.33	1.77	1.24	0.64	25.09	0.52
0	2.33	0	1	2	4	3	1	3	0.58	5.47	0.00	0.52	0.70	1.18	0.97	0.04	0.31
0	0.96	0	0	3	2	2	1	1	1.72	6.94	0.57	0.63	0.23	0.87	0.99	9.73	1.02
0	0.59	0	0	2	3	1	1	2	1.94	4.26	0.36	1.14	3.25	1.25	1.10	12.14	0.72
0	1.21	1	1	2	3	3	1	1	1.17	7.86	0.64	0.96	0.65	2.25	0.22	25.31	11.58
1	1.12	0	1	2	4	4	1	3	0.80	2.82	0.89	0.94	1.08	2.52	0.65	15.42	0.17
0	0.51	1	1	1	3	2	1	2	0.79	3.14	0.51	1.10	3.21	1.44	0.71	11.62	7.12
0	8.82	0	1	1	2	2	0	1	0.16	3.74	0.75	2.36	3.44	3.10	2.27	7.04	10.98
0	0.76	0	1	2	4	4	0	3	5.14	6.99	0.47	1.69	0.84	2.34	1.76	18.09	0.90
0	0.37	0	0	2	4	4	0	3	1.73	4.14	0.85	2.56	0.64	1.15	0.81	16.15	2.06
0	1.71	0	0	1	1	1	0	1	4.03	2.09	1.00	1.44	3.71	1.01	1.25	0.43	2.04
1	0.88	0	1	2	4	4	0	3	3.97	2.51	1.16	1.00	2.76	1.23	0.47	52.60	0.81
0	2.27	1	0	2	2	2	0	1	2.64	4.73	2.33	0.99	2.63	1.23	0.75	34.89	0.52
0	4.65	1	1	2	4	4	0	3	4.35	6.82	3.36	2.92	1.92	1.22	1.54	30.57	4.23
0	3.17	0	1	2	4	4	0	4	4.06	2.99	0.70	0.33	0.72	4.04	0.39	21.21	1.29
0	1.24	1	1	3	4	4	0	3	4.64	2.60	0.78	0.44	2.07	3.28	0.45	13.35	33.47
0	3.15	0	1	3	4	2	0	3	0.79	2.11	1.75	1.27	4.14	1.31	0.18	3.15	1.05
0	2.24	0	1	2	4	2	1	3	3.13	0.51	0.26	0.20	0.91	1.62	0.45	33.88	0.03
0	4.35	1	1	2	4	4	1	3	1.47	0.73	0.69	0.24	5.40	1.59	0.37	8.91	2.48
1	1.19	1	1	2	3	3	1	2	2.20	4.59	2.26	1.66	1.11	1.95	1.36	21.57	1.91
0	3.64	0	1	2	4	4	0	3	0.60	8.72	1.18	1.32	1.31	3.83	1.67	4.05	0.84
0	3.47	1	1	3	4	3	0	3	0.89	5.01	0.78	2.01	0.76	2.76	0.73	5.50	6.84
0	2.76	1	1	2	4	4	0	2	0.96	2.06	2.90	0.37	3.13	1.50	0.49	17.59	0.50
0	2.86	1	0	1	3	2	0	2	2.72	1.87	0.42	0.68	3.56	1.30	0.41	22.12	10.00
1	0.72	0	0	1	3	3	0	1	1.10	1.95	0.64	0.45	5.51	1.29	0.43	15.18	2.48
0	3.5	1	0	1	2	2	1	1	0.37	3.35	2.73	1.86	2.82	1.93	1.11	9.16	2.64
1	0.69	1	1	2	4	4	1	1	1.97	1.03	0.83	0.46	2.78	0.91	0.07	0.01	0.21
1	0.96	1	1	2	2	2	1	1	2.34	2.87	0.24	0.45	0.99	1.56	0.36	13.42	0.18
1	0.99	1	1	2	4	3	1	3	2.40	4.32	0.32	0.57	7.47	1.52	0.65	0.24	1.58
1	0.96	0	1	2	4	4	1	1	2.25	2.64	0.24	1.02	1.19	3.19	0.26	19.71	1.29
1	0	0	1	2	4	3	1	3	2.10	4.45	0.74	0.95	2.16	1.60	1.02	20.83	1.14
1	0.71	1	1	2	3	2	1	2	0.53	2.10	0.85	0.18	5.82	1.61	0.13	30.72	1.00
1	4.75	1	1	2	4	4	1	2	1.48	9.61	1.12	2.68	4.99	2.64	0.60	10.73	18.82
0	1.73	1	0	3	4	4	1	3	0.71	3.89	0.79	1.33	4.24	1.07	0.63	5.87	1.06
0	1.72	1	1	3	3	1	1	2	0.56	3.72	0.84	2.01	2.35	2.00	1.30	9.32	1.63
0	1.72	1	1	2	2	2	1	1	1.33	1.26	1.06	0.91	3.92	0.96	0.67	9.78	1.73
0	1.18	0	1	3	4	3	1	3	0.85	1.35	1.40	0.94	7.16	1.11	0.36	0.38	0.82
0	0.55	0	1	2	4	2	1	3	37.25	4.03	1.34	0.95	4.19	1.63	1.05	16.99	12.20
0	1.67	0	1	2	4	4	0	1	2.62	2.38	1.37	1.21	8.32	3.01	0.69	1.71	2.34
0	2.92	1	1	2	4	4	0	1	0.45	2.83	1.84	1.93	3.11	1.52	0.93	2.97	5.01
1	0.31	1	0	2	4	4	0	1	0.78	1.22	0.74	0.24	1.57	0.34	0.06	32.32	0.63
0	1.21	1	1	2	4	4	0	1	0.84	3.84	0.97	1.06	0.72	2.62	0.65	6.47	0.71
0	1.72	0	0	3	4	4	0	3	1.56	3.89	1.64	0.86	1.62	2.20	1.09	15.87	2.03
0	0.62	1	1	2	4	4	1	1	9.45	5.49	1.02	1.02	3.10	1.10	0.34	17.98	11.42
0	1.33	0	1	2	3	3	1	1	9.85	4.04	0.58	0.75	6.60	2.94	0.43	33.20	0.49
1	0.22	1	1	2	2	2	1	1	5.16	4.87	0.24	1.33	1.71	1.41	1.29	26.79	1.88
0	0.82	0	1	2	4	4	0	3	3.48	4.58	0.88	1.38	0.65	1.19	0.60	23.55	8.24
0	4.36	1	1	2	4	4	0	1	0.88	1.10	0.71	0.42	5.41	1.18	0.23	9.71	0.31
0	3.9	1	1	2	4	4	0	3	8.13	1.53	0.00	0.23	3.19	0.89	0.59	19.14	0.54
0	3.82	0	1	3	4	4	0	4	2.32	3.68	1.05	0.75	4.55	1.38	0.83	20.81	1.14
1	0.87	0	1	2	4	4	0	3	2.60	1.49	2.10	0.86	2.78	1.58	0.40	6.67	1.18
1	0.93	0	1	2	4	2	1	4	2.18	3.67	0.10	1.09	2.47	1.42	0.71	17.75	0.36
0	3.43	0	1	2	4	4	0	3	1.40	2.52	0.18	0.21	2.09	1.26	0.15	21.19	0.47
1	1.31	1	0	2	4	4	0	3	3.93	2.21	0.39	0.26	4.56	1.47	0.34	29.42	0.88
1	2.7	1	0	3	4	4	0	1	5.50	2.59	1.22	0.45	1.16	2.00	0.40	16.86	0.53
0	3.23	1	1	3	3	3	0	2	3.47	4.65	1.23	0.65	3.24	1.87	0.97	17.60	0.61
0	3.66	0	0	1	1	1	1	1	2.07	1.85	0.71	0.20	1.46	2.89	0.06	19.89	0.35
0	2.65	0	0	3	4	2	0	3	2.95	3.67	0.92	0.88	0.71	1.57	0.84	23.84	5.34
0	2.4	0	1	2	4	4	1	3	2.45	2.13	0.56	0.60	3.13	0.93	0.41	25.01	0.40
0	3.71	0	1	3	4	4	1	1	6.24	3.65	1.17	0.87	3.73	2.37	0.30	47.23	1.20
0	1.94	1	1	2	4	3	1	3	0.94	6.77	1.34	2.19	3.75	2.65	1.00	5.20	1.48
0	2.45	0	1	3	4	4	1	3	7.93	4.38	0.75	1.73	3.83	2.27	1.00	25.77	0.74
0	2.73	1	1	2	4	4	1	2	15.29	6.59	1.81	2.18	2.20	1.32	1.27	40.98	7.14
1	1.18	0	1	2	4	3	1	3	5.12	3.48	1.84	0.97	1.31	1.30	0.41	26.34	1.63
0	1.02	1	0	2	4	4	1	3	7.91	4.60	1.04	1.84	4.60	1.95	1.35	18.99	0.41
1	3.29	1	1	2	4	4	1	1	0.63	1.31	0.35	0.70	2.24	2.02	0.10	7.58	0.47
1	1.55	0	1	2	3	2	1	2	8.09	1.30	0.44	0.27	4.22	1.29	0.34	8.44	0.43
0	0.97	0	1	3	4	4	0	2	1.30	2.31	1.73	1.14	5.07	3.55	0.25	4.39	8.06
1	0.77	1	1	2	4	4	0	3	3.54	1.57	2.60	0.23	0.32	1.75	0.11	22.73	0.52
0	3.93	0	1	3	4	4	1	3	0.96	2.74	0.54	0.52	6.17	1.58	0.13	14.60	7.27
0	3.26	1	1	2	4	3	1	3	4.29	1.23	0.83	0.24	1.26	0.79	0.10	16.64	0.94
0	3.95	1	1	2	4	3	1	3	4.42	3.73	0.93	0.61	6.41	2.18	0.31	17.01	0.85
0	3.41	1	1	2	4	4	1	1	1.56	5.31	0.94	1.15	1.22	2.73	0.59	12.99	0.75
1	0.26	1	1	2	4	4	1	1	2.08	1.58	0.45	0.75	5.26	1.11	0.50	16.71	2.00
0	2.44	0	0	2	4	3	1	3	1.05	1.64	1.53	0.46	1.55	1.22	0.58	21.44	1.37
1	1.66	1	1	3	4	3	1	3	1.90	0.90	0.49	0.22	4.16	4.55	0.00	17.74	1.13
0	3.92	0	1	2	4	3	1	3	1.18	1.04	0.87	0.19	6.22	0.72	0.00	12.71	0.75
0	2.72	1	1	2	3	1	1	2	1.05	1.36	0.19	0.26	6.11	1.85	0.00	6.98	2.11
0	0.43	1	0	1	3	3	1	1	1.02	7.17	2.01	1.67	1.82	2.67	1.31	6.07	11.62
0	0.5	1	0	2	2	2	1	1	0.42	2.14	0.70	0.49	3.25	1.22	0.37	5.44	11.80
0	2.95	1	1	2	4	4	1	1	1.25	1.81	0.61	0.61	7.42	2.21	0.06	9.06	3.88
0	10.77	1	1	3	3	3	1	2	5.36	3.96	0.99	1.04	2.51	1.83	0.76	12.45	3.24
0	8.96	1	1	3	4	3	1	3	1.33	1.34	1.43	0.81	0.77	1.54	0.70	43.70	17.83
0	7.91	0	1	3	4	3	1	3	2.90	5.66	1.18	0.93	5.45	2.84	0.96	19.83	5.89
0	4.05	0	1	2	4	4	1	1	6.20	3.49	1.92	0.50	2.25	2.92	0.30	26.49	0.35
0	5.04	0	0	2	4	4	1	3	2.58	4.93	0.60	0.42	0.87	2.82	0.46	33.25	0.23
0	5.2	0	1	2	4	4	1	3	2.48	4.99	0.48	0.09	0.99	0.86	0.26	21.54	0.21
1	0.45	0	1	3	4	4	0	4	1.96	4.34	0.54	1.55	2.10	1.90	0.94	21.01	9.36
1	1.82	0	1	2	4	3	1	3	0.59	3.05	0.86	1.17	3.66	2.57	0.51	8.45	15.29
1	2.2	1	1	3	4	3	0	3	2.23	3.35	0.36	1.26	3.40	2.23	0.74	5.77	13.65
1	4.5	1	1	2	1	1	1	1	0.72	2.82	0.90	0.55	0.54	2.31	0.07	20.74	1.38
1	0.7	0	1	2	3	3	1	1	2.48	2.48	3.50	0.47	1.43	1.46	0.30	27.70	0.52
1	2.36	1	1	2	1	1	1	1	29.98	3.20	1.85	0.28	0.52	1.71	0.22	23.64	13.43
1	5.4	1	1	3	4	4	1	3	1.25	3.52	0.54	0.55	1.41	1.59	0.10	8.83	1.66
1	0.75	1	0	2	4	3	1	3	3.29	3.06	0.18	1.32	2.48	1.99	0.61	10.94	0.66
1	0.15	0	0	2	2	2	1	1	2.61	2.11	0.30	0.45	1.65	1.40	0.47	9.04	0.45
1	1.08	1	0	3	4	3	1	3	1.00	1.24	1.41	0.17	0.76	0.96	0.24	15.51	0.67
0	10.91	1	1	2	3	3	1	1	1.38	1.69	0.77	0.08	2.39	1.55	0.00	6.67	2.59
0	6.43	1	1	3	2	2	1	1	1.13	1.79	0.96	1.00	1.30	3.39	0.00	18.94	2.59
1	0.39	1	1	2	4	3	1	3	3.39	2.01	0.83	0.19	3.72	1.35	0.31	33.61	0.71
0	7.47	0	0	2	4	3	1	3	0.98	5.12	2.03	2.32	3.78	1.32	1.10	14.76	1.17
1	1.58	0	0	2	4	3	1	3	2.75	1.82	0.50	0.28	1.15	2.43	0.00	23.38	9.40
1	1.43	1	1	2	3	3	1	1	2.64	4.03	0.58	1.17	2.95	3.00	0.60	2.46	1.01
0	4.14	1	1	2	4	2	1	3	0.61	2.54	1.12	0.95	2.72	0.90	0.37	7.90	0.86
1	0.81	1	1	2	2	2	1	1	0.64	3.81	0.18	0.26	2.38	3.19	0.26	17.72	1.37
1	0.04	0	1	3	4	2	1	3	0.78	2.00	0.33	0.50	3.12	1.82	0.14	9.81	0.79
1	2.16	1	1	2	3	3	1	1	0.34	3.95	1.30	2.15	1.89	0.84	0.84	2.13	7.67
1	0.01	1	1	2	4	3	1	3	0.60	1.82	0.32	0.30	2.31	0.62	0.00	2.50	0.69
1	1.24	1	0	2	4	1	1	3	1.68	5.24	0.50	1.61	3.21	1.42	0.68	0.20	0.82
1	4.58	1	1	2	2	2	1	1	2.42	4.67	0.39	0.44	0.78	3.26	0.34	35.85	0.91
1	0.29	0	1	2	2	2	1	1	56.09	3.42	0.26	0.68	2.76	2.37	0.28	29.95	0.80
1	1.36	1	0	2	2	2	1	1	4.02	1.04	0.11	0.17	0.84	1.97	0.14	9.09	0.77
1	7.04	1	0	2	2	2	0	1	6.50	1.25	1.48	0.24	0.46	1.58	0.16	66.19	0.09
1	1.65	1	0	2	3	2	0	2	1.66	0.89	0.40	0.49	5.28	0.51	0.15	13.32	1.73
1	2.99	0	1	3	2	2	0	1	1.97	4.73	0.58	0.63	3.50	1.43	0.50	19.57	15.38
0	1.75	1	1	2	2	2	0	1	1.57	6.39	1.47	0.64	1.07	1.47	0.45	13.68	0.44
0	15.01	1	1	3	3	3	0	2	0.95	5.40	0.54	0.82	3.32	2.63	0.74	9.64	0.69
1	7.41	0	1	2	3	2	0	2	2.34	5.73	0.83	3.74	7.30	1.61	3.12	4.63	1.15
0	4.72	0	1	2	3	1	0	2	2.01	2.84	0.53	0.44	5.98	0.99	0.46	9.00	0.37
1	0.54	1	1	3	4	4	0	1	6.50	2.16	1.15	1.24	0.82	0.64	1.13	23.12	1.07
0	0.3	1	0	2	2	2	0	1	1.29	8.67	0.08	1.59	0.44	1.40	0.49	5.13	0.24
0	1.66	1	0	2	3	3	0	1	1.35	6.64	0.95	2.04	5.15	2.90	1.27	8.07	4.51
0	1.88	0	1	2	2	2	0	1	5.42	13.54	0.00	3.46	0.58	1.41	2.67	41.54	0.04
1	0.03	1	1	3	3	2	0	2	0.67	4.48	0.24	1.07	2.53	0.90	0.62	5.54	0.39
0	0.88	0	1	3	3	2	0	2	1.06	2.07	1.55	0.39	3.16	1.18	0.18	9.11	4.98
0	1.57	0	1	2	2	2	0	1	3.53	5.16	3.41	0.55	0.63	2.46	0.11	27.10	0.30
0	2.86	0	1	2	4	4	0	2	4.36	2.57	1.39	0.72	5.63	2.05	0.29	35.95	1.19
0	4.26	0	1	2	4	2	0	3	1.05	8.95	0.74	6.34	2.64	2.78	3.13	19.36	1.48
0	0.8	1	0	2	4	4	0	3	4.32	1.44	0.63	0.54	2.31	2.35	0.23	30.30	1.15
0	1.92	0	1	3	1	1	0	1	7.37	2.97	1.12	0.81	1.07	2.88	0.41	21.03	0.54
0	0.21	1	0	2	2	2	1	1	0.94	2.65	0.76	0.58	6.01	2.18	0.28	4.41	1.87
0	1.56	1	1	2	4	4	0	3	0.75	3.83	1.25	1.43	4.53	2.61	0.38	21.11	2.58
0	2.11	1	1	3	3	2	0	2	4.93	3.90	1.00	0.78	2.36	1.65	0.38	25.90	1.10
0	0.64	1	1	2	4	3	1	3	1.92	3.00	0.19	0.85	0.74	0.81	1.62	15.45	0.79
0	1.07	1	1	2	3	3	0	1	1.15	2.73	0.65	0.15	0.17	0.82	0.64	12.10	0.00
0	0.93	1	1	2	4	4	0	1	2.18	5.04	0.51	2.50	1.83	2.79	0.69	18.38	5.52
0	1.55	0	1	1	4	4	0	2	2.10	4.17	0.98	0.94	2.64	2.68	0.55	7.78	0.80
0	1.34	0	1	2	4	4	0	2	1.25	7.44	0.68	1.69	2.13	4.14	0.98	25.46	0.51
0	1.8	0	1	2	4	4	0	3	1.39	2.67	1.17	1.08	1.28	1.91	1.18	18.35	1.26
0	1.69	0	0	2	3	3	0	2	1.07	6.75	0.86	1.50	1.90	4.45	1.28	5.36	0.77
0	1.6	0	1	1	1	1	0	1	2.20	3.31	1.57	0.62	2.14	1.73	0.40	23.22	2.99
0	1.58	1	1	2	4	4	0	2	5.60	4.25	0.53	0.55	0.82	2.07	0.37	24.53	0.64
0	1.49	1	1	2	3	2	0	2	2.31	4.18	0.71	0.90	2.51	1.27	0.75	17.10	0.35
0	1.69	0	1	3	4	4	0	3	1.04	13.46	0.83	1.19	1.14	2.41	0.59	5.94	5.26
0	1.01	1	0	2	4	4	0	3	1.38	1.20	0.46	0.56	3.91	1.78	0.22	5.57	0.43
0	1.84	0	1	2	4	4	1	1	0.13	4.04	1.13	2.07	3.31	1.47	0.45	2.99	13.40
1	1.05	0	1	2	4	2	0	3	4.98	6.07	1.24	1.05	0.55	1.69	1.07	13.54	0.48
0	1.9	1	0	2	1	1	0	1	4.31	6.27	0.20	1.44	1.99	2.27	0.77	0.08	0.39
0	0.03	1	1	1	4	4	0	3	4.21	4.38	0.37	1.09	3.82	2.35	0.26	33.65	0.48
0	1.15	1	1	2	4	4	0	1	11.57	2.92	1.54	0.63	0.33	2.12	0.28	38.91	0.80
0	3.21	0	0	1	1	1	0	1	0.67	3.88	1.61	1.02	7.95	1.96	0.54	9.64	6.75
0	1.21	1	0	1	4	3	0	3	1.15	2.31	0.08	0.37	0.58	1.69	0.14	9.07	1.37
0	3.14	0	1	2	3	1	0	2	2.22	2.39	0.55	0.61	2.22	1.44	0.41	25.59	0.27
0	2.8	1	1	2	4	4	0	1	3.23	4.11	1.15	1.70	3.05	2.83	0.82	13.85	1.15
0	1.59	1	0	2	2	2	0	1	2.17	4.91	1.79	1.17	1.18	2.03	0.78	0.10	0.68
0	1.29	0	1	2	4	3	0	3	2.34	3.35	0.33	1.73	0.85	1.09	0.49	7.53	0.69
1	1.11	0	0	2	2	2	1	1	0.46	4.40	0.16	1.85	2.56	3.51	1.19	15.27	13.29
0	1.51	1	0	3	4	3	0	3	4.20	9.38	0.86	1.75	0.40	1.96	0.75	7.16	1.86
0	1.04	1	1	2	1	1	0	1	0.58	3.25	0.00	0.98	0.79	1.82	1.38	4.48	2.62
1	0.9	1	1	3	4	4	1	3	0.38	5.55	0.49	1.62	2.36	1.77	0.43	5.23	0.62
0	2.5	1	1	3	4	3	1	3	1.20	7.95	0.37	1.77	0.75	2.39	1.37	13.81	0.55
0	0.15	1	1	3	3	3	1	1	3.93	5.51	0.60	1.04	2.50	1.17	0.33	23.30	7.74
0	1.05	1	1	2	4	4	1	3	0.55	2.46	1.56	1.06	0.80	1.19	1.99	0.15	1.39
0	2.49	0	1	3	4	4	1	3	0.25	6.26	0.84	3.26	1.02	3.72	2.31	10.86	1.21
0	4.27	1	1	2	4	3	1	3	0.54	5.78	0.74	2.53	3.74	3.05	1.60	4.15	1.62
1	0.9	1	1	2	4	3	1	3	0.50	6.75	0.24	0.85	1.26	3.05	0.76	12.37	0.04
0	3.07	0	1	3	4	4	1	3	1.10	7.55	0.47	3.54	2.38	2.55	2.12	7.70	16.12
1	3.92	0	1	3	4	4	1	3	3.93	6.90	0.96	1.71	1.84	4.58	0.55	0.09	0.45
1	1.58	1	0	3	4	4	1	3	7.51	4.28	0.83	0.85	1.44	2.56	0.65	27.21	0.08
1	0.17	1	1	3	3	3	1	1	2.49	3.53	0.68	1.96	1.55	2.46	0.51	25.64	1.98
1	0.61	1	1	3	4	4	1	2	3.03	7.45	0.20	0.86	2.03	2.21	0.94	135.66	0.35
0	1.06	1	0	3	4	4	1	2	0.81	7.17	0.44	0.73	0.26	1.24	0.91	11.31	0.79
0	1.04	0	1	2	4	4	1	3	0.58	3.46	1.71	2.97	1.81	0.77	1.25	5.52	2.46
0	0.81	1	1	2	4	4	1	3	0.53	7.92	0.39	2.29	0.80	4.41	1.17	3.26	0.55
0	0.69	1	0	3	3	3	1	2	12.15	5.51	0.00	2.53	10.75	3.35	0.72	24.70	0.65
0	1.41	0	1	2	4	4	1	3	1.07	3.19	1.84	2.02	0.11	2.10	0.75	12.35	12.39
0	1.14	1	1	2	4	3	1	3	8.46	10.61	1.58	2.12	8.39	1.56	3.23	25.74	2.07
1	0.26	0	0	2	4	4	1	4	5.71	6.40	0.56	2.21	0.59	2.52	0.81	18.73	0.88
0	1.13	0	1	2	4	2	1	3	0.06	5.83	0.00	1.68	1.32	0.89	1.31	2.56	0.21
0	1.1	0	0	2	3	2	1	2	1.29	6.30	0.64	1.58	1.14	2.17	0.47	13.32	1.86
0	1.14	0	1	3	2	2	1	1	0.92	5.05	0.74	1.01	0.50	1.41	2.68	14.16	2.93
0	3.63	1	1	1	4	4	1	1	1.45	6.81	0.59	1.26	3.91	0.90	0.85	12.45	2.24
0	3.43	1	1	3	3	3	1	1	0.62	2.39	1.13	1.61	0.52	1.24	0.12	7.10	19.18
0	5.19	0	1	2	3	3	1	2	3.43	9.22	1.19	2.80	2.13	3.10	0.51	15.22	1.66
0	1.82	1	0	2	4	3	1	3	5.23	6.60	1.03	2.08	2.61	1.57	1.27	7.98	0.40
0	1.34	1	1	3	4	3	1	3	1.32	6.30	2.30	1.99	5.99	2.14	1.99	9.57	0.57
1	1.16	1	1	2	4	4	1	3	5.69	5.37	1.34	1.48	1.38	2.01	0.77	18.62	0.40
1	1.86	1	1	2	2	2	1	1	1.44	5.76	0.00	0.57	0.31	0.67	0.14	14.94	0.16
0	1.21	1	1	3	4	4	1	3	2.61	7.42	1.66	2.73	9.34	2.36	1.32	8.45	1.04
