# Supplementary material for: Development and Validation of an Autophagy-Related LncRNA Prognostic Signature in Head and Neck Squamous Cell Carcinoma
Source: Front Oncol. 2021 Oct 1;11:743611. doi: 10.3389/fonc.2021.743611 (PMC8517509; doi:10.3389/fonc.2021.743611)
Supplement: Supplementary file 5 [file Table_2.xlsx]

## Sheet: Table S1
Table S1 Baseline characteristic of validated HNSCC patients
Parameters	N (%)
Age
<60	83(43.7)
≥60	107(56.3)
Gender
Male	142(74.7)
Female	48(25.3)
Grade
G1	15(7.9)
G2	126(66.3)
G3	49(25.8)
Stage
I	9(4.7)
II	24(12.6)
III	37(19.5)
IV	120(63.2)
T
T1	15(7.9)
T2	47(24.7)
T3	52(27.4)
T4	76(40.0)
M
M0	81(42.6)
M1	109(57.4)
N
N0	71(37.4)
N1	33(17.4)
N2	81(42.6)
N3	5(2.6)

## Sheet: Table S2
Table S2 257 autophagy-related genes used in this study
AMBRA1
APOL1
ARNT
ARSA
ARSB
ATF4
ATF6
ATG10
ATG12
ATG16L1
ATG16L2
ATG2A
ATG2B
ATG3
ATG4A
ATG4B
ATG4C
ATG4D
ATG5
ATG7
ATG9A
ATG9B
ATIC
BAG1
BAG3
BAK1
BAX
BCL2
BCL2L1
BECN1
BID
BIRC5
BIRC6
BNIP1
BNIP3
BNIP3L
C12orf44
C17orf88
CALCOCO2
CAMKK2
CANX
CAPN1
CAPN10
CAPN2
CAPNS1
CASP1
CASP3
CASP4
CASP8
CCL2
CCR2
CD46
CDKN1A
CDKN1B
CDKN2A
CFLAR
CHMP2B
CHMP4B
CLN3
CTSB
CTSD
CTSL1
CX3CL1
CXCR4
DAPK1
DAPK2
DDIT3
DIRAS3
DLC1
DNAJB1
DNAJB9
DRAM1
EDEM1
EEF2
EEF2K
EGFR
EIF2AK2
EIF2AK3
EIF2S1
EIF4EBP1
EIF4G1
ERBB2
ERN1
ERO1L
FADD
FAM48A
FAS
FKBP1A
FKBP1B
FOS
FOXO1
FOXO3
GAA
GAA
GABARAP
GABARAP
GABARAPL1
GABARAPL1
GABARAPL2
GABARAPL2
GAPDH
GAPDH
GNAI3
GNAI3
GNB2L1
GNB2L1
GOPC
GOPC
GRID1
GRID1
GRID2
GRID2
HDAC1
HDAC6
HGS
HIF1A
HSP90AB1
HSPA5
HSPA8
HSPB8
IFNG
IKBKB
IKBKE
IL24
IRGM
ITGA3
ITGA6
ITGB1
ITGB4
ITPR1
KIAA0226
KIAA0652
KIAA0831
KIF5B
KLHL24
LAMP1
LAMP2
MAP1LC3A
MAP1LC3B
MAP1LC3C
MAP2K7
MAPK1
MAPK3
MAPK8
MAPK8IP1
MAPK9
MBTPS2
MLST8
MTMR14
MTOR
MYC
NAF1
NAMPT
NBR1
NCKAP1
NFE2L2
NFKB1
NKX2-3
NLRC4
NPC1
NRG1
NRG2
NRG3
P4HB
PARK2
PARP1
PEA15
PELP1
PEX14
PEX3
PIK3C3
PIK3R4
PINK1
PPP1R15A
PRKAB1
PRKAR1A
PRKCD
PRKCQ
PTEN
PTK6
RAB11A
RAB1A
RAB24
RAB33B
RAB5A
RAB7A
RAC1
RAF1
RB1
RB1CC1
RELA
RGS19
RHEB
RPS6KB1
RPTOR
SAR1A
SERPINA1
SESN2
SH3GLB1
SIRT1
SIRT2
SPHK1
SPNS1
SQSTM1
ST13
STK11
Symbol
Symbol
Symbol
Symbol
Symbol
Symbol
Symbol
Symbol
Symbol
Symbol
Symbol
Symbol
Symbol
Symbol
Symbol
Symbol
Symbol
Symbol
Symbol
Symbol
Symbol
Symbol
Symbol
Symbol
Symbol
TBK1
TM9SF1
TMEM49
TMEM74
TNFSF10
TP53
TP53INP2
TP63
TP73
TSC1
TSC2
TUSC1
ULK1
ULK2
ULK3
USP10
UVRAG
VAMP3
VAMP7
VEGFA
WDFY3
WDR45
WDR45L
WIPI1
WIPI2
ZFYVE1

## Sheet: Table S3
Table S3 18 prognostic-related LncRNAs in univariate Cox regression analysis
lncRNA	KM	B	SE	HR	HR.95L	HR.95H	pvalue
MYOSLID	0.00096877	0.0373192	0.012357	1.03802	1.01319	1.06347	0.00252715
AL139287.1	0.00453514	-0.11889	0.0391782	0.887905	0.822277	0.958772	0.00240853
AC108010.1	0.00114144	-0.377355	0.122582	0.685672	0.539231	0.871883	0.00208114
AC068580.1	0.00791013	-0.395708	0.136545	0.673203	0.515132	0.879779	0.00375542
AL022328.2	0.0062787	-0.275073	0.10091	0.759517	0.623221	0.92562	0.00641245
AL035587.1	0.00890972	-0.41297	0.134386	0.661682	0.508464	0.86107	0.00211902
PTOV1-AS2	3.96139e-05	-0.234759	0.0673969	0.790762	0.692911	0.902431	0.000495404
UBAC2-AS1	0.00279943	0.248785	0.081692	1.28247	1.09272	1.50516	0.00232373
AC104083.1	0.00642383	-0.101168	0.0390196	0.903782	0.83724	0.975612	0.00952144
AC024075.2	0.000488366	-0.264927	0.0750927	0.767262	0.662254	0.88892	0.000418717
AL354733.3	0.000956238	-0.5013	0.158999	0.605743	0.443556	0.827234	0.00161683
AL360181.2	0.00157441	-0.398577	0.135319	0.671275	0.514892	0.875153	0.00322476
AL022328.1	0.00583429	-0.519201	0.177116	0.594996	0.420487	0.841929	0.00337421
AL160006.1	0.0020656	-0.293161	0.0885443	0.745902	0.627065	0.88726	0.00092999
AC116914.2	0.000779518	-0.533869	0.152258	0.586332	0.435052	0.790217	0.000454326
AC084018.1	0.00519038	-0.270929	0.0960559	0.762671	0.631792	0.920662	0.00479441
LINC00958	0.00535598	0.0182379	0.00510956	1.01841	1.00826	1.02866	0.000357848
AL450992.2	0.000191006	-0.0580925	0.0197407	0.943563	0.907752	0.980786	0.00325291

## Sheet: Table S4
Table S4 Nine-LncRNA prognostic signature in multivariate Cox regression analysis
LncRNA	Coefficient	HR	HR 95L	HR 95H	P
MYOSLID	0.0236	1.0239	0.9949	1.0538	0.108
AL139287.1	-0.089	0.9149	0.8276	1.0113	0.081
AC068580.1	-0.3069	0.7357	0.5651	0.9578	0.023
AL022328.2	0.2869	1.3323	1.016	1.747	0.038
AC104083.1	-0.0802	0.9229	0.8548	0.9965	0.041
AL160006.1	-0.2112	0.8096	0.6756	0.9701	0.022
AC116914.2	-0.4007	0.6698	0.4471	1.0034	0.052
LINC00958	0.014	1.0141	1.0021	1.0263	0.021
AL450992.2	-0.0425	0.9584	0.9224	0.99587	0.029
HR, hazard ratio;

## Sheet: Table S5
Table S5 Differentially expressed genes between high-risk and low-risk group
genes	logFC	logCPM	PValue	FDR
NPS	5.71497	4.17566	5.11465e-31	2.305e-27
SCGB2A2	5.07976	4.62674	1.6507e-21	1.06274e-18
KRT81	4.04236	5.08605	4.58038e-50	6.19267e-46
SCGB2A1	2.91812	3.71566	3.41118e-19	1.31769e-16
AC128657.1	2.20948	4.15009	2.23808e-18	7.03695e-16
FABP4	2.15479	9.21476	2.33491e-11	7.20731e-10
KRT84	1.6091	3.339	3.69227e-11	1.05538e-09
LINC01322	1.56753	3.33697	4.43062e-20	2.06559e-17
DHRS2	1.55627	3.94485	4.44202e-10	9.42795e-09
AC104692.1	1.48457	3.6925	1.15671e-09	2.1892e-08
ACTBP12	1.46172	3.37339	4.83211e-06	3.02174e-05
SFTA1P	1.44796	3.3839	8.55842e-15	8.26499e-13
SPANXB1	1.43782	3.7212	1.22813e-05	6.91269e-05
FOLR3	1.4304	3.90058	1.87496e-12	8.44981e-11
JAML	1.39869	3.88171	5.40676e-15	5.62303e-13
HSPB3	1.38464	5.06683	1.49857e-11	4.82396e-10
PDIA2	1.38447	3.31759	1.17387e-07	1.1679e-06
PSPHP1	1.32933	6.08979	3.28902e-05	0.000162885
TFPI2	1.32409	4.52239	7.45771e-09	1.09358e-07
CRABP1	1.30077	4.2627	1.14296e-08	1.57041e-07
KC877982.1	1.26613	3.80824	4.01625e-06	2.56736e-05
IL1A	1.25263	6.30113	3.39442e-16	5.09917e-14
Risk	1.20529	3.32695	2.63456e-27	7.12386e-24
DWORF	1.17866	3.3383	5.59199e-05	0.000258917
IGFL1	1.17485	7.8262	1.99716e-08	2.53299e-07
PAEP	1.15868	3.41784	2.75142e-10	6.1183e-09
CKM	1.14621	7.76401	0.000179156	0.000717261
MYOSLID	1.13524	4.04671	1.57941e-18	5.0842e-16
AL365356.5	1.12246	4.13952	2.31934e-16	3.77802e-14
MYL3	1.11688	4.01601	4.16975e-05	0.000200837
BEX1	1.10634	3.37963	0.0001571	0.000637836
EPGN	1.10134	5.07322	1.42212e-08	1.89429e-07
SLC22A1	1.1006	3.2606	8.53697e-08	8.81068e-07
LINP1	1.10008	3.989	2.76811e-15	3.31194e-13
MT2P1	1.09166	4.78786	2.407e-16	3.87412e-14
ODAPH	1.08863	3.33478	3.91031e-05	0.000189966
ISG15	1.08422	10.1405	1.10448e-13	7.6972e-12
CXCL8	1.08403	7.45365	3.99122e-11	1.1289e-09
IGFBP6	1.07799	8.78916	5.44679e-11	1.47281e-09
PICSAR	1.071	4.76758	4.35286e-08	4.88983e-07
BIRC2	1.05251	5.96081	1.82135e-23	1.7589e-20
LCE3C	1.0517	4.37341	0.00327565	0.00889829
AREG	1.04612	7.23211	2.93906e-13	1.72766e-11
TNNC2	1.04007	6.3173	5.18017e-05	0.000242759
MT2A	1.0319	10.4008	3.70371e-15	4.19351e-13
TNNC1	1.03043	6.57285	0.000246374	0.000948454
GDPD2	1.02133	4.44504	1.44335e-08	1.9169e-07
CSF2	1.01755	4.39373	4.12232e-08	4.67958e-07
TNNT1	1.01665	7.18384	1.01854e-09	1.96444e-08
RPS26P47	1.01339	3.32458	1.71218e-05	9.2373e-05
LINC00707	1.0123	3.69221	5.32243e-09	8.23332e-08
MYH1	1.0105	5.05647	0.00178568	0.00531185
YAP1	1.00952	6.68159	9.74276e-22	7.3179e-19
NRG1	1.00747	4.36743	1.47654e-15	1.88328e-13
SH2D5	1.00258	4.202	4.54842e-13	2.43955e-11
IFNWP19	1.00025	4.18623	5.19735e-12	1.9906e-10
IGKV1D-42	-1.00108	3.36793	2.0487e-06	1.42555e-05
CCDC146	-1.00175	3.38911	6.10443e-18	1.55721e-15
CAPN6	-1.00226	3.27619	5.29516e-05	0.000246779
SERPINB11	-1.00512	3.3989	1.81844e-06	1.28049e-05
IGLC3	-1.00667	9.705	1.57781e-07	1.50863e-06
TKTL1	-1.00705	3.86438	0.024675	0.0497177
IGKV1-8	-1.00725	4.47161	5.82035e-07	4.75188e-06
IGKV1OR2-6	-1.01102	3.5962	1.98456e-06	1.38377e-05
IGHV1-3	-1.01216	4.05031	6.59748e-06	3.98383e-05
RAB42	-1.01354	3.50389	1.78162e-13	1.14159e-11
KCNE3	-1.01605	3.7439	4.02558e-11	1.13624e-09
IGHV4-39	-1.01654	8.31654	1.59592e-06	1.14284e-05
IGLV3-1	-1.01856	7.57879	6.75157e-07	5.39487e-06
PNLDC1	-1.01949	3.74869	0.000116598	0.000489871
DERL3	-1.0202	4.59494	6.9288e-14	5.353e-12
PRELP	-1.02373	4.13707	4.61545e-11	1.28662e-09
IGKC	-1.0251	11.4295	1.0946e-07	1.10275e-06
SHISA2	-1.02541	4.6553	2.99002e-10	6.63795e-09
IGHV1-45	-1.02735	3.71509	8.27903e-07	6.46262e-06
BCL2	-1.02864	3.52012	4.41022e-15	4.7701e-13
IGLV8-61	-1.02916	6.35605	1.27317e-05	7.1365e-05
SLC44A4	-1.03336	3.77251	1.30643e-07	1.27714e-06
CLU	-1.03366	6.41253	6.42918e-13	3.34318e-11
MFSD4A	-1.03368	3.40498	1.59636e-09	2.84732e-08
CYP4B1	-1.0358	3.58316	2.6437e-07	2.39563e-06
IGLV3-25	-1.04446	8.41304	5.76204e-07	4.72303e-06
LINC00342	-1.04557	3.39762	2.70381e-16	4.21136e-14
DMRTA2	-1.04567	3.3005	8.94471e-07	6.91438e-06
FAM83E	-1.05608	4.33701	7.70751e-15	7.60624e-13
PCP4	-1.05656	3.23838	0.00715983	0.017455
IGKV3D-20	-1.05664	5.57911	1.16344e-06	8.69041e-06
IGHV4-34	-1.06416	7.05698	1.16033e-07	1.15776e-06
AC005336.1	-1.07071	4.02123	1.81153e-06	1.27628e-05
IGKV2D-29	-1.07097	5.54199	2.52853e-06	1.72481e-05
IKZF3	-1.07257	3.52298	4.36345e-17	9.07599e-15
RNF212	-1.07364	3.26828	1.53155e-08	2.00645e-07
SYNGR3	-1.0746	3.44422	1.19467e-11	4.05828e-10
MIR429	-1.07483	3.75768	5.45309e-18	1.4456e-15
SLC7A2	-1.0751	3.72189	1.22034e-12	5.7891e-11
IGKV2OR22-4	-1.07927	3.48236	1.39495e-07	1.35098e-06
IGLV2-14	-1.07978	8.78945	1.43856e-07	1.39123e-06
IGHV3-74	-1.07991	6.57493	5.64966e-08	6.14014e-07
MTATP8P2	-1.08391	4.05317	6.04703e-06	3.68934e-05
IGKV3D-15	-1.0875	4.30714	6.93713e-08	7.37342e-07
SOST	-1.09162	3.35713	4.33703e-07	3.69248e-06
IGKV1-12	-1.09447	3.82303	1.60155e-08	2.08602e-07
IGHV3-13	-1.09652	4.89313	7.68579e-07	6.059e-06
CD79B	-1.09696	3.66505	7.01477e-15	7.02517e-13
IGLV3-9	-1.09716	5.82971	8.6443e-07	6.71286e-06
FGFBP2	-1.09849	5.50059	0.000437812	0.00156262
IGLV1-51	-1.09969	8.48061	1.30925e-07	1.27898e-06
FMO2	-1.10049	3.90365	4.11088e-08	4.67668e-07
KRT24	-1.10122	5.77775	0.00019422	0.000770496
TNFRSF17	-1.10205	3.35192	1.40446e-11	4.57549e-10
IGLV5-45	-1.10315	5.15082	5.15431e-07	4.27785e-06
IGHV4-28	-1.11434	5.03499	2.82946e-08	3.40947e-07
IGHV3-19	-1.11504	3.41609	1.3626e-08	1.82762e-07
IGHV4-55	-1.11626	4.41934	3.91409e-09	6.25514e-08
AC134879.2	-1.11984	3.34036	1.59745e-07	1.52417e-06
TMPRSS2	-1.12032	3.74408	1.31827e-09	2.41831e-08
IGLVI-70	-1.12066	3.41415	7.97035e-06	4.72421e-05
IL17RB	-1.13297	3.29389	1.24441e-13	8.4972e-12
IGHV1-24	-1.1382	7.29882	4.07635e-07	3.51034e-06
ARG1	-1.1391	3.60098	1.45355e-05	8.01794e-05
AL109918.1	-1.14018	3.75237	2.16761e-11	6.73703e-10
IGHG1	-1.14786	11.029	2.9835e-09	4.9372e-08
IGHV3-7	-1.14957	3.84484	1.54905e-09	2.78129e-08
IGKV1-5	-1.16348	9.0783	6.18796e-09	9.34968e-08
AC103563.3	-1.16831	3.25854	3.48667e-09	5.67265e-08
IGKV1-33	-1.16842	3.34042	3.51407e-08	4.10278e-07
VPREB3	-1.17287	3.25439	1.33939e-12	6.30958e-11
TMEM150C	-1.17654	3.63975	1.10094e-18	3.81661e-16
CYP27A1	-1.17853	4.71909	9.13629e-16	1.2477e-13
IGHV3-53	-1.1805	5.34824	7.78702e-09	1.13571e-07
IGHV3-48	-1.18253	5.67759	5.79499e-09	8.85291e-08
IGLV1-40	-1.18371	8.64372	2.63908e-09	4.43786e-08
COLCA2	-1.18396	3.31366	8.30729e-15	8.08018e-13
AL354766.2	-1.1847	3.28411	4.37978e-07	3.72185e-06
IGHV3-49	-1.18569	6.44494	6.04678e-09	9.18567e-08
IGHA2	-1.18677	9.7445	6.03575e-08	6.50226e-07
IGKV1-6	-1.19526	6.59839	1.0604e-08	1.47043e-07
FOXA1	-1.19853	4.16459	6.31321e-12	2.33209e-10
IGHV1-69	-1.20708	6.17109	1.25816e-07	1.23711e-06
TF	-1.21097	3.26109	2.35223e-09	4.01177e-08
IGKV3OR2-268	-1.21182	3.6939	4.16087e-11	1.17198e-09
IGHV6-1	-1.21215	3.93795	5.91688e-09	9.01873e-08
IGHV3-63	-1.21222	3.27579	1.3451e-11	4.40332e-10
MIR8071-1	-1.21633	3.36234	2.68101e-09	4.49161e-08
IGHV4-59	-1.21792	7.54332	5.25307e-09	8.14467e-08
IGKV3-7	-1.21975	4.21899	1.20127e-09	2.24947e-08
TCIM	-1.21991	5.43315	1.02913e-15	1.37761e-13
IGKV1D-27	-1.22242	3.40934	3.90128e-07	3.37678e-06
PLAC8	-1.22442	4.23178	2.67482e-11	8.03636e-10
IGKV6D-21	-1.23067	3.93628	4.49352e-07	3.80893e-06
PKDCC	-1.23149	3.69267	1.06187e-10	2.66355e-09
IGHV2-70	-1.23179	5.84281	2.77403e-08	3.35464e-07
IGKV4-1	-1.23412	9.23399	1.25504e-09	2.32122e-08
IGHV1-46	-1.2389	6.83232	2.27654e-09	3.89606e-08
CLIC6	-1.24169	3.69777	1.33706e-15	1.73818e-13
SOSTDC1	-1.24279	4.38163	1.70717e-09	3.03696e-08
IGHV1-2	-1.24339	7.47625	2.84958e-08	3.43066e-07
LINC00392	-1.24562	4.26304	0.000814453	0.00268899
IGHM	-1.24595	8.39538	9.02363e-09	1.28964e-07
IGLV2-23	-1.24688	8.20177	1.12049e-09	2.12767e-08
IGHV3OR16-13	-1.25055	3.36438	1.11622e-10	2.77925e-09
IGLL5	-1.2517	6.49855	6.01581e-11	1.60106e-09
IGKV1-39	-1.25183	4.02707	2.09465e-08	2.63194e-07
IGHV3-15	-1.25287	7.60741	1.50419e-09	2.71155e-08
HLF	-1.25293	3.47554	1.57275e-16	2.83514e-14
IGHV3OR15-7	-1.27451	3.36908	1.16744e-10	2.88552e-09
MUC4	-1.28104	3.96701	2.64733e-09	4.4462e-08
CYP26A1	-1.28393	3.69074	5.07426e-07	4.22412e-06
JCHAIN	-1.28987	7.85965	5.01579e-12	1.94866e-10
WNK2	-1.2927	3.7209	4.07302e-15	4.47701e-13
IGHV3-33	-1.29322	6.73011	1.37754e-10	3.33172e-09
IGLV3-19	-1.29652	8.49216	1.85106e-09	3.25864e-08
IGLV1-50	-1.29836	3.30996	1.61399e-12	7.397e-11
OLFM1	-1.29846	4.49045	2.90009e-16	4.45559e-14
IGKV2D-28	-1.30153	3.49863	1.51611e-05	8.30207e-05
IGLV1-36	-1.30395	5.58881	4.05387e-08	4.62518e-07
IGLV1-41	-1.30491	3.99304	6.59974e-08	7.0425e-07
IGHJ3	-1.30695	6.34415	3.54644e-10	7.75855e-09
IGHV1-69D	-1.31151	7.65236	5.81896e-09	8.87949e-08
C6orf58	-1.31881	3.8288	0.000226089	0.000878872
AC135068.2	-1.32105	3.30576	1.32699e-11	4.38541e-10
POU2AF1	-1.32529	3.71163	2.49497e-18	7.49601e-16
IGKV3-11	-1.32673	8.83315	5.97302e-12	2.21247e-10
IGHV5-51	-1.33117	8.66983	2.29819e-10	5.17859e-09
IGLV2-18	-1.3344	4.95445	2.18416e-09	3.75697e-08
IGHV3-72	-1.33666	4.93981	3.15915e-11	9.26503e-10
PARM1	-1.33936	4.56805	3.12668e-16	4.74974e-14
IGLV3-10	-1.34067	7.19081	7.21864e-09	1.06314e-07
IGKV3-20	-1.34306	9.70567	5.79687e-12	2.16502e-10
SERPINB12	-1.3439	3.71011	1.12001e-08	1.54359e-07
IGHV1OR15-9	-1.34571	3.80167	1.9723e-10	4.52726e-09
ARNT2	-1.3505	3.57448	1.62091e-16	2.88352e-14
CD79A	-1.36108	5.21005	2.20774e-14	1.87727e-12
ODAM	-1.3709	5.03961	0.000675496	0.00228603
IGLV1-44	-1.37136	7.96189	3.44966e-11	9.90221e-10
CRISP3	-1.37265	4.07844	3.4238e-06	2.23514e-05
IGHJ2	-1.38474	5.56704	2.66758e-10	5.94162e-09
IGHV3-47	-1.38754	3.225	2.05171e-14	1.75564e-12
PIGR	-1.39519	5.33306	1.8683e-06	1.31081e-05
BTNL9	-1.39681	3.33129	5.09328e-12	1.96746e-10
STAG3	-1.40223	3.28637	1.21318e-12	5.77541e-11
CYP4X1	-1.4042	4.15314	7.9969e-17	1.52279e-14
IGHV3-66	-1.41011	4.76578	8.03299e-12	2.8808e-10
IGHV3-71	-1.41562	3.34781	1.78813e-14	1.55971e-12
IGKV1D-39	-1.42089	3.61764	3.4634e-09	5.64839e-08
MYB	-1.42368	3.27626	9.96436e-18	2.36348e-15
ALOX15	-1.42388	3.42399	9.24046e-09	1.31623e-07
IGHV5-78	-1.42529	3.35198	1.16339e-13	8.01997e-12
IGKV2D-40	-1.42674	4.48732	3.42748e-10	7.52266e-09
STATH	-1.43215	4.08544	3.88147e-05	0.000188632
IGHV3-21	-1.43556	7.46662	3.00926e-12	1.24801e-10
PRH2	-1.44326	5.29994	0.000935719	0.00303598
IGKJ5	-1.44849	4.33695	6.35357e-14	4.9942e-12
AL450992.2	-1.4526	3.97683	1.30505e-24	1.96048e-21
GABRP	-1.46789	4.86768	1.38214e-09	2.51502e-08
IGHV3-30	-1.47845	7.58367	2.20006e-13	1.37707e-11
MIR8071-2	-1.48256	4.03724	1.37884e-13	9.2746e-12
IGHV2-5	-1.4947	5.01307	2.75142e-12	1.15525e-10
IGLV3-12	-1.49984	3.44035	4.49755e-12	1.76252e-10
IGHJ1	-1.50187	4.28652	4.15736e-12	1.6387e-10
IGHA1	-1.507	11.836	1.04987e-13	7.47068e-12
SIM2	-1.51079	3.41168	4.40045e-19	1.65261e-16
AC103563.1	-1.5252	3.43003	8.74825e-14	6.42806e-12
IGKV2-30	-1.52986	4.20944	3.1797e-14	2.63739e-12
MAP7D2	-1.53331	3.4096	9.96073e-14	7.20155e-12
SCGB3A1	-1.53415	6.45384	1.49834e-05	8.22809e-05
ABCA3	-1.54139	3.87215	1.98932e-16	3.36195e-14
IGLV3-27	-1.54693	5.73114	1.4042e-10	3.37808e-09
IGHV1OR15-2	-1.56518	4.16063	1.07131e-11	3.71388e-10
FMO3	-1.573	3.80612	1.81476e-15	2.25097e-13
IGLV3-21	-1.59534	9.05876	2.54393e-13	1.53544e-11
LRMP	-1.60326	3.31409	3.97972e-24	4.89144e-21
IGHV1-18	-1.61987	8.4654	1.65653e-14	1.46381e-12
MIR9-3HG	-1.62259	3.3909	2.87384e-20	1.49439e-17
FAM3B	-1.62295	3.96412	1.65915e-13	1.07477e-11
IGHD	-1.62955	5.51726	1.26059e-10	3.08754e-09
ACTL8	-1.6304	3.28529	6.6389e-09	9.88523e-08
IGKV1-16	-1.64005	7.04046	1.49994e-13	9.84426e-12
IGHV1-12	-1.64812	4.13904	8.07609e-14	6.06122e-12
IGHV3OR16-9	-1.65148	3.50367	8.91202e-16	1.24217e-13
IGHV3-20	-1.65814	4.38036	1.32947e-14	1.23113e-12
PRR4	-1.66774	4.15404	3.98416e-08	4.55717e-07
IGHV1-58	-1.70676	5.30216	8.76981e-13	4.42417e-11
IGLV4-69	-1.70955	7.22548	8.61033e-14	6.36129e-12
CLDN3	-1.71429	4.26593	1.1926e-11	4.05828e-10
IGHV4-4	-1.71955	4.46357	4.64775e-15	4.98711e-13
IGKV2-28	-1.72163	3.80591	1.99476e-12	8.84233e-11
SLC34A2	-1.72774	4.02177	3.18011e-12	1.30684e-10
MEI1	-1.72811	3.44811	2.68981e-22	2.42442e-19
DMBT1	-1.75078	4.1188	3.79279e-08	4.36042e-07
IGHJ3P	-1.76472	4.11676	1.42663e-19	6.02751e-17
LTF	-1.77239	6.80543	7.2283e-09	1.0634e-07
IGHV3-43	-1.77973	5.57441	8.09003e-14	6.06122e-12
IGLV2-34	-1.78263	3.48876	1.19109e-14	1.11059e-12
CCL19	-1.78327	6.10898	4.38092e-22	3.48412e-19
IGHV3-11	-1.78669	7.23052	9.42933e-18	2.30157e-15
SYCP2	-1.79203	3.42941	6.37101e-19	2.328e-16
MSMB	-1.8051	6.51551	7.83864e-11	2.04197e-09
VCAM1	-1.8058	4.75313	2.26792e-26	5.11037e-23
PLA2G2D	-1.84483	3.30394	5.07569e-21	2.85931e-18
IGLV6-57	-1.84532	7.58104	9.80348e-17	1.81566e-14
IGLV9-49	-1.85268	5.14815	4.94084e-15	5.25986e-13
NOTUM	-1.85642	3.61115	3.3989e-20	1.70197e-17
IGLV3-16	-1.88053	3.98614	1.12872e-14	1.05975e-12
IGLV2-8	-1.95597	7.13135	6.18568e-17	1.22986e-14
BPIFA1	-1.96619	5.1432	2.38629e-06	1.63853e-05
BPIFB1	-1.97876	6.68277	6.15759e-07	5.00605e-06
CLDN10	-1.98471	3.43779	6.1536e-16	8.85071e-14
IGLV10-54	-1.99558	5.18477	4.3044e-18	1.16391e-15
TFF1	-2.003	3.32235	1.37335e-12	6.43817e-11
MGAT3	-2.05652	3.62187	4.98113e-28	1.68362e-24
COLCA1	-2.13819	3.31795	3.79211e-18	1.05293e-15
MS4A1	-2.17245	3.22468	1.49491e-25	2.88731e-22
FGF19	-2.22882	3.43409	1.22195e-11	4.1138e-10
MUC5B	-2.33855	4.60792	2.3511e-09	4.01177e-08
NOS2	-2.34493	3.65521	5.22081e-24	5.88211e-21
NEFH	-2.37003	3.7119	3.99862e-20	1.93076e-17
SPIB	-2.47339	3.78113	1.05895e-21	7.53529e-19
CD8B2	-2.49296	3.70334	1.76567e-13	1.13676e-11
PAX1	-2.83957	3.55641	1.26842e-21	8.57449e-19
BPIFB2	-2.85572	6.07396	4.6109e-10	9.69748e-09
IGHV3-64	-2.90141	4.71193	2.96607e-31	2.00506e-27
KRT38	-3.7501	3.26147	3.81411e-22	3.22292e-19
CSN3	-4.05101	3.40413	1.08203e-24	1.82862e-21
FGF3	-4.13918	3.51817	2.23322e-19	9.14943e-17
DEFA6	-4.75709	3.66174	1.45539e-18	4.79923e-16
DEFA5	-6.45214	4.79504	1.72719e-24	2.33516e-21

## Sheet: Table S6
Table S6 gsea report for high-risk group
NAME	SIZE	ES	NES	NOM p-val	FDR q-val	FWER p-val	RANK AT MAX	LEADING EDGE
KEGG_PROTEASOME	46	0.682394	1.84643	0.021097	0.0649008	0.193	6517	tags=63%, list=12%, signal=71%
KEGG_RIBOSOME	88	0.813038	1.82588	0.0179641	0.0399811	0.226	6056	tags=80%, list=11%, signal=89%
KEGG_PATHOGENIC_ESCHERICHIA_COLI_INFECTION	56	0.334591	1.17546	0.243952	1	0.983	2361	tags=30%, list=4%, signal=32%
KEGG_GALACTOSE_METABOLISM	26	0.300939	0.981419	0.445328	1	0.999	5766	tags=35%, list=10%, signal=39%
KEGG_CYTOSOLIC_DNA_SENSING_PATHWAY	54	0.278886	0.933995	0.509317	1	0.999	5785	tags=37%, list=10%, signal=41%
KEGG_STEROID_BIOSYNTHESIS	17	0.317737	0.83348	0.634855	1	1	1295	tags=18%, list=2%, signal=18%
KEGG_OXIDATIVE_PHOSPHORYLATION	132	0.269328	0.799126	0.654	1	1	5197	tags=35%, list=9%, signal=38%
KEGG_PRION_DISEASES	35	0.237958	0.782666	0.791322	1	1	1736	tags=17%, list=3%, signal=18%
KEGG_GLYCOLYSIS_GLUCONEOGENESIS	62	0.216372	0.75403	0.812749	1	1	3592	tags=21%, list=6%, signal=22%
KEGG_ECM_RECEPTOR_INTERACTION	84	0.251429	0.707816	0.756436	1	1	2377	tags=19%, list=4%, signal=20%
KEGG_PARKINSONS_DISEASE	128	0.225813	0.687357	0.766932	1	1	5140	tags=32%, list=9%, signal=35%
KEGG_BIOSYNTHESIS_OF_UNSATURATED_FATTY_ACIDS	22	0.195108	0.582856	0.947059	1	1	1084	tags=14%, list=2%, signal=14%
KEGG_GRAFT_VERSUS_HOST_DISEASE	37	0.245701	0.574774	0.816162	1	1	3129	tags=27%, list=6%, signal=29%
KEGG_RNA_POLYMERASE	29	0.189354	0.547415	0.930041	0.955179	1	6311	tags=34%, list=11%, signal=39%

## Sheet: Table S7
Table S7 gsea report for low-risk group
NAME	SIZE	ES	NES	NOM p-val	FDR q-val	FWER p-val	RANK AT MAX	LEADING EDGE
KEGG_NON_SMALL_CELL_LUNG_CANCER	54	-0.605442	-2.036	0.00203252	0.0410979	0.026	11548	tags=56%, list=21%, signal=70%
KEGG_FC_EPSILON_RI_SIGNALING_PATHWAY	79	-0.552319	-2.01141	0	0.0337733	0.04	13218	tags=52%, list=24%, signal=68%
KEGG_INOSITOL_PHOSPHATE_METABOLISM	54	-0.623896	-2.00956	0	0.0232012	0.04	9139	tags=50%, list=17%, signal=60%
KEGG_ABC_TRANSPORTERS	44	-0.581357	-1.98156	0	0.0285138	0.05	10675	tags=45%, list=19%, signal=56%
KEGG_PHOSPHATIDYLINOSITOL_SIGNALING_SYSTEM	76	-0.562604	-1.92656	0.00204499	0.0507984	0.089	9090	tags=42%, list=16%, signal=50%
KEGG_ACUTE_MYELOID_LEUKEMIA	57	-0.552871	-1.86564	0.00408998	0.087185	0.16	11548	tags=51%, list=21%, signal=64%
KEGG_B_CELL_RECEPTOR_SIGNALING_PATHWAY	75	-0.565963	-1.85987	0.00420168	0.0791725	0.169	11548	tags=49%, list=21%, signal=62%
KEGG_FC_GAMMA_R_MEDIATED_PHAGOCYTOSIS	96	-0.50723	-1.85934	0.010352	0.0696702	0.17	12482	tags=44%, list=23%, signal=56%
KEGG_T_CELL_RECEPTOR_SIGNALING_PATHWAY	108	-0.551775	-1.81027	0.0125261	0.108207	0.24	13424	tags=54%, list=24%, signal=71%
KEGG_COLORECTAL_CANCER	62	-0.55093	-1.80623	0.00849257	0.102079	0.247	14565	tags=55%, list=26%, signal=74%
KEGG_NEUROTROPHIN_SIGNALING_PATHWAY	126	-0.48574	-1.80257	0.00816326	0.096686	0.252	14049	tags=47%, list=25%, signal=63%
KEGG_GNRH_SIGNALING_PATHWAY	101	-0.458619	-1.77398	0.00205761	0.117444	0.305	13155	tags=39%, list=24%, signal=51%
KEGG_NOTCH_SIGNALING_PATHWAY	47	-0.537332	-1.76637	0.0156556	0.116603	0.317	18937	tags=64%, list=34%, signal=97%
KEGG_CHRONIC_MYELOID_LEUKEMIA	73	-0.516041	-1.75805	0.0247423	0.116064	0.331	11839	tags=45%, list=21%, signal=57%
KEGG_LYSINE_DEGRADATION	44	-0.586229	-1.74224	0.0143737	0.122328	0.357	11547	tags=55%, list=21%, signal=69%
KEGG_TASTE_TRANSDUCTION	51	-0.510032	-1.73431	0.00793651	0.123266	0.379	20653	tags=65%, list=37%, signal=103%
KEGG_ENDOMETRIAL_CANCER	52	-0.539794	-1.72668	0.0211416	0.124138	0.398	14565	tags=54%, list=26%, signal=73%
KEGG_CHEMOKINE_SIGNALING_PATHWAY	188	-0.484054	-1.7134	0.0204499	0.128825	0.416	13424	tags=43%, list=24%, signal=57%
KEGG_PROSTATE_CANCER	89	-0.487387	-1.7027	0.0266393	0.131492	0.437	14565	tags=48%, list=26%, signal=65%
KEGG_GLIOMA	65	-0.477131	-1.6943	0.0188679	0.132744	0.451	6825	tags=31%, list=12%, signal=35%
KEGG_MAPK_SIGNALING_PATHWAY	267	-0.42423	-1.6818	0.00205761	0.138111	0.469	13524	tags=41%, list=24%, signal=54%
KEGG_PRIMARY_IMMUNODEFICIENCY	35	-0.65684	-1.67895	0.05	0.133752	0.473	11786	tags=69%, list=21%, signal=87%
KEGG_VEGF_SIGNALING_PATHWAY	76	-0.431054	-1.66818	0.00806452	0.137789	0.492	11476	tags=34%, list=21%, signal=43%
KEGG_SMALL_CELL_LUNG_CANCER	84	-0.494056	-1.66721	0.0417537	0.13291	0.496	11624	tags=43%, list=21%, signal=54%
KEGG_PANCREATIC_CANCER	70	-0.474119	-1.65294	0.0199601	0.142272	0.53	11768	tags=39%, list=21%, signal=49%
KEGG_SELENOAMINO_ACID_METABOLISM	25	-0.576456	-1.64466	0.0337972	0.145545	0.548	14911	tags=64%, list=27%, signal=88%
KEGG_VASCULAR_SMOOTH_MUSCLE_CONTRACTION	114	-0.436108	-1.62025	0.0219124	0.165557	0.591	7992	tags=28%, list=14%, signal=33%
KEGG_JAK_STAT_SIGNALING_PATHWAY	155	-0.435669	-1.61367	0.037037	0.166535	0.601	11904	tags=37%, list=22%, signal=47%
KEGG_INSULIN_SIGNALING_PATHWAY	137	-0.424357	-1.6059	0.0245902	0.169465	0.613	15535	tags=45%, list=28%, signal=62%
KEGG_CELL_CYCLE	125	-0.500713	-1.59344	0.0571992	0.175959	0.629	14683	tags=51%, list=27%, signal=70%
KEGG_ETHER_LIPID_METABOLISM	33	-0.471501	-1.58687	0.0176817	0.176767	0.638	19287	tags=55%, list=35%, signal=84%
KEGG_UBIQUITIN_MEDIATED_PROTEOLYSIS	135	-0.437523	-1.58328	0.0424242	0.175547	0.647	14922	tags=43%, list=27%, signal=59%
KEGG_APOPTOSIS	87	-0.45208	-1.56283	0.048	0.191986	0.689	16752	tags=48%, list=30%, signal=69%
KEGG_MTOR_SIGNALING_PATHWAY	52	-0.434109	-1.56205	0.0304878	0.187445	0.691	11568	tags=38%, list=21%, signal=49%
KEGG_TYPE_II_DIABETES_MELLITUS	47	-0.461471	-1.55999	0.0286299	0.183912	0.694	14049	tags=45%, list=25%, signal=60%
KEGG_PATHWAYS_IN_CANCER	325	-0.390226	-1.55699	0.0408163	0.182141	0.701	15000	tags=40%, list=27%, signal=55%
KEGG_ENDOCYTOSIS	181	-0.393008	-1.55186	0.039501	0.183039	0.708	17815	tags=46%, list=32%, signal=68%
KEGG_PROGESTERONE_MEDIATED_OOCYTE_MATURATION	85	-0.439615	-1.54741	0.0522088	0.182841	0.712	13155	tags=38%, list=24%, signal=49%
KEGG_TOLL_LIKE_RECEPTOR_SIGNALING_PATHWAY	102	-0.431592	-1.54332	0.0633663	0.183071	0.718	11768	tags=34%, list=21%, signal=44%
KEGG_GLYCEROPHOSPHOLIPID_METABOLISM	77	-0.411445	-1.53399	0.0429688	0.187951	0.733	19570	tags=49%, list=35%, signal=76%
KEGG_HOMOLOGOUS_RECOMBINATION	28	-0.596828	-1.53355	0.0581395	0.183914	0.734	10934	tags=61%, list=20%, signal=76%
KEGG_ALDOSTERONE_REGULATED_SODIUM_REABSORPTION	42	-0.464288	-1.53057	0.0349794	0.183137	0.737	18528	tags=60%, list=34%, signal=89%
KEGG_OTHER_GLYCAN_DEGRADATION	16	-0.578828	-1.52931	0.0569106	0.180128	0.737	2607	tags=25%, list=5%, signal=26%
KEGG_DORSO_VENTRAL_AXIS_FORMATION	24	-0.520672	-1.52187	0.0663984	0.183744	0.746	11968	tags=46%, list=22%, signal=58%
KEGG_P53_SIGNALING_PATHWAY	68	-0.427911	-1.49793	0.0697211	0.205442	0.779	5365	tags=26%, list=10%, signal=29%
KEGG_ERBB_SIGNALING_PATHWAY	87	-0.422533	-1.49385	0.0721868	0.205392	0.783	11768	tags=37%, list=21%, signal=47%
KEGG_VALINE_LEUCINE_AND_ISOLEUCINE_DEGRADATION	43	-0.501421	-1.48662	0.115464	0.208914	0.79	18773	tags=65%, list=34%, signal=99%
KEGG_MISMATCH_REPAIR	23	-0.609906	-1.48439	0.114786	0.207313	0.793	14693	tags=78%, list=27%, signal=107%
KEGG_GLYCEROLIPID_METABOLISM	49	-0.406169	-1.48326	0.0320641	0.204257	0.793	14796	tags=41%, list=27%, signal=56%
KEGG_HEMATOPOIETIC_CELL_LINEAGE	85	-0.467804	-1.48056	0.125761	0.203607	0.802	11786	tags=47%, list=21%, signal=60%
KEGG_LEUKOCYTE_TRANSENDOTHELIAL_MIGRATION	116	-0.401238	-1.47715	0.0783133	0.202857	0.804	13155	tags=38%, list=24%, signal=50%
KEGG_ARACHIDONIC_ACID_METABOLISM	58	-0.417835	-1.47703	0.0648855	0.199012	0.804	19728	tags=50%, list=36%, signal=78%
KEGG_PANTOTHENATE_AND_COA_BIOSYNTHESIS	16	-0.545746	-1.47569	0.0547368	0.196785	0.806	19337	tags=63%, list=35%, signal=96%
KEGG_BASE_EXCISION_REPAIR	35	-0.535541	-1.46603	0.114068	0.203391	0.82	6333	tags=37%, list=11%, signal=42%
KEGG_MELANOGENESIS	101	-0.389413	-1.46204	0.0795918	0.203487	0.823	22239	tags=54%, list=40%, signal=91%
KEGG_N_GLYCAN_BIOSYNTHESIS	46	-0.47656	-1.46195	0.0781893	0.200003	0.823	8966	tags=28%, list=16%, signal=34%
KEGG_AMYOTROPHIC_LATERAL_SCLEROSIS_ALS	53	-0.405227	-1.45656	0.0432099	0.20172	0.827	18072	tags=43%, list=33%, signal=64%
KEGG_THYROID_CANCER	29	-0.461692	-1.45373	0.0672098	0.20129	0.833	8232	tags=31%, list=15%, signal=36%
KEGG_NATURAL_KILLER_CELL_MEDIATED_CYTOTOXICITY	132	-0.408183	-1.45002	0.120858	0.201761	0.839	10254	tags=30%, list=19%, signal=37%
KEGG_RENAL_CELL_CARCINOMA	70	-0.408477	-1.44815	0.0949495	0.200795	0.844	11548	tags=33%, list=21%, signal=41%
KEGG_WNT_SIGNALING_PATHWAY	151	-0.373859	-1.43997	0.0688259	0.205133	0.848	16939	tags=43%, list=31%, signal=62%
KEGG_RNA_DEGRADATION	59	-0.447089	-1.42846	0.115914	0.213615	0.855	13321	tags=37%, list=24%, signal=49%
KEGG_BASAL_TRANSCRIPTION_FACTORS	35	-0.480339	-1.42754	0.111742	0.211246	0.856	15451	tags=51%, list=28%, signal=71%
KEGG_CALCIUM_SIGNALING_PATHWAY	177	-0.373347	-1.42565	0.0694445	0.209682	0.859	21329	tags=47%, list=39%, signal=77%
KEGG_LINOLEIC_ACID_METABOLISM	29	-0.472525	-1.42469	0.0786948	0.20753	0.86	14646	tags=45%, list=26%, signal=61%
KEGG_SPLICEOSOME	127	-0.475536	-1.4203	0.147059	0.209213	0.861	11173	tags=37%, list=20%, signal=46%
KEGG_ALPHA_LINOLENIC_ACID_METABOLISM	19	-0.50654	-1.41687	0.0862745	0.209574	0.862	8841	tags=37%, list=16%, signal=44%
KEGG_BASAL_CELL_CARCINOMA	55	-0.437683	-1.40202	0.108108	0.222047	0.875	22239	tags=65%, list=40%, signal=109%
KEGG_CELL_ADHESION_MOLECULES_CAMS	131	-0.416973	-1.39798	0.156	0.223495	0.879	13165	tags=42%, list=24%, signal=55%
KEGG_LONG_TERM_DEPRESSION	70	-0.371733	-1.3954	0.0501002	0.222718	0.881	8841	tags=23%, list=16%, signal=27%
KEGG_PROXIMAL_TUBULE_BICARBONATE_RECLAMATION	23	-0.467289	-1.38869	0.097561	0.227081	0.886	12889	tags=39%, list=23%, signal=51%
KEGG_ADIPOCYTOKINE_SIGNALING_PATHWAY	67	-0.398033	-1.37874	0.0983936	0.234145	0.892	23847	tags=60%, list=43%, signal=105%
KEGG_HEDGEHOG_SIGNALING_PATHWAY	56	-0.403602	-1.36235	0.106472	0.248766	0.897	22239	tags=61%, list=40%, signal=101%
KEGG_GLYCOSPHINGOLIPID_BIOSYNTHESIS_GANGLIO_SERIES	15	-0.534534	-1.3572	0.154618	0.251565	0.9	21428	tags=67%, list=39%, signal=109%
KEGG_PROPANOATE_METABOLISM	32	-0.46269	-1.35619	0.150713	0.249081	0.9	16831	tags=63%, list=30%, signal=90%
KEGG_REGULATION_OF_AUTOPHAGY	35	-0.410957	-1.35336	0.115546	0.248749	0.902	18854	tags=46%, list=34%, signal=69%
KEGG_PEROXISOME	78	-0.383274	-1.34163	0.129363	0.258529	0.917	17456	tags=41%, list=32%, signal=60%
KEGG_INTESTINAL_IMMUNE_NETWORK_FOR_IGA_PRODUCTION	46	-0.502907	-1.33825	0.220202	0.259603	0.919	18945	tags=63%, list=34%, signal=96%
KEGG_MELANOMA	71	-0.379676	-1.33666	0.112474	0.25825	0.919	19962	tags=48%, list=36%, signal=75%
KEGG_VASOPRESSIN_REGULATED_WATER_REABSORPTION	44	-0.387821	-1.33581	0.135354	0.25603	0.921	19787	tags=48%, list=36%, signal=74%
KEGG_DNA_REPLICATION	36	-0.56544	-1.33567	0.218324	0.252983	0.921	16693	tags=72%, list=30%, signal=103%
KEGG_OOCYTE_MEIOSIS	113	-0.367794	-1.33145	0.141129	0.254622	0.924	12797	tags=30%, list=23%, signal=39%
KEGG_CYTOKINE_CYTOKINE_RECEPTOR_INTERACTION	264	-0.362124	-1.31977	0.183099	0.263434	0.93	11867	tags=31%, list=21%, signal=39%
KEGG_GLYCOSYLPHOSPHATIDYLINOSITOL_GPI_ANCHOR_BIOSYNTHESIS	25	-0.455516	-1.31884	0.183633	0.261326	0.932	17983	tags=48%, list=33%, signal=71%
KEGG_BLADDER_CANCER	42	-0.364562	-1.31603	0.132937	0.261429	0.933	6825	tags=24%, list=12%, signal=27%
KEGG_TRYPTOPHAN_METABOLISM	39	-0.412286	-1.31337	0.14959	0.26147	0.936	18047	tags=49%, list=33%, signal=72%
KEGG_GAP_JUNCTION	90	-0.354751	-1.30878	0.142566	0.264274	0.939	7519	tags=24%, list=14%, signal=28%
KEGG_GLYCOSAMINOGLYCAN_BIOSYNTHESIS_HEPARAN_SULFATE	26	-0.430292	-1.30593	0.160243	0.264318	0.94	7255	tags=27%, list=13%, signal=31%
KEGG_NUCLEOTIDE_EXCISION_REPAIR	44	-0.4472	-1.30069	0.217726	0.267011	0.943	13350	tags=43%, list=24%, signal=57%
KEGG_LYSOSOME	121	-0.37011	-1.29776	0.189583	0.267629	0.944	16629	tags=36%, list=30%, signal=52%
KEGG_AMINOACYL_TRNA_BIOSYNTHESIS	22	-0.494917	-1.27552	0.237154	0.288985	0.958	19545	tags=68%, list=35%, signal=105%
KEGG_LONG_TERM_POTENTIATION	70	-0.343172	-1.27278	0.157576	0.289265	0.96	22358	tags=50%, list=40%, signal=84%
KEGG_HISTIDINE_METABOLISM	29	-0.401286	-1.26833	0.180747	0.291244	0.961	15787	tags=38%, list=29%, signal=53%
KEGG_NEUROACTIVE_LIGAND_RECEPTOR_INTERACTION	271	-0.316885	-1.26202	0.137331	0.295704	0.963	25561	tags=51%, list=46%, signal=95%
KEGG_FATTY_ACID_METABOLISM	42	-0.413719	-1.26031	0.21118	0.294651	0.964	15051	tags=45%, list=27%, signal=62%
KEGG_AXON_GUIDANCE	129	-0.339758	-1.24487	0.202062	0.309711	0.972	20210	tags=47%, list=37%, signal=73%
KEGG_ADHERENS_JUNCTION	73	-0.375759	-1.24442	0.229339	0.30712	0.973	10416	tags=30%, list=19%, signal=37%
KEGG_ONE_CARBON_POOL_BY_FOLATE	17	-0.474357	-1.22892	0.280156	0.323212	0.979	10429	tags=41%, list=19%, signal=51%
KEGG_BUTANOATE_METABOLISM	34	-0.399948	-1.22855	0.26	0.32029	0.979	18569	tags=50%, list=34%, signal=75%
KEGG_TGF_BETA_SIGNALING_PATHWAY	86	-0.352769	-1.226	0.221258	0.319923	0.98	14870	tags=37%, list=27%, signal=51%
KEGG_GLYCINE_SERINE_AND_THREONINE_METABOLISM	31	-0.405895	-1.22267	0.241597	0.320641	0.981	17308	tags=45%, list=31%, signal=66%
KEGG_PRIMARY_BILE_ACID_BIOSYNTHESIS	16	-0.440972	-1.21949	0.230769	0.32089	0.981	7405	tags=31%, list=13%, signal=36%
KEGG_RETINOL_METABOLISM	64	-0.349317	-1.2119	0.215842	0.326393	0.982	13547	tags=33%, list=25%, signal=43%
KEGG_EPITHELIAL_CELL_SIGNALING_IN_HELICOBACTER_PYLORI_INFECTION	68	-0.330199	-1.20571	0.210744	0.330203	0.984	18324	tags=41%, list=33%, signal=62%
KEGG_GLYCOSAMINOGLYCAN_DEGRADATION	21	-0.412998	-1.20087	0.263581	0.332257	0.985	7020	tags=19%, list=13%, signal=22%
KEGG_CYSTEINE_AND_METHIONINE_METABOLISM	34	-0.369848	-1.18801	0.266802	0.343838	0.988	16196	tags=44%, list=29%, signal=62%
KEGG_REGULATION_OF_ACTIN_CYTOSKELETON	213	-0.295933	-1.14933	0.253968	0.388517	0.994	12995	tags=31%, list=24%, signal=40%
KEGG_PPAR_SIGNALING_PATHWAY	69	-0.31432	-1.14698	0.257485	0.388066	0.994	17601	tags=36%, list=32%, signal=53%
KEGG_RIBOFLAVIN_METABOLISM	15	-0.416266	-1.14483	0.293307	0.387337	0.994	4592	tags=20%, list=8%, signal=22%
KEGG_LEISHMANIA_INFECTION	70	-0.380443	-1.14375	0.322449	0.38529	0.994	21234	tags=53%, list=38%, signal=86%
KEGG_TIGHT_JUNCTION	132	-0.300696	-1.14357	0.256863	0.382128	0.994	13022	tags=30%, list=24%, signal=40%
KEGG_ASTHMA	28	-0.468816	-1.13646	0.373967	0.387927	0.995	20223	tags=61%, list=37%, signal=96%
KEGG_CITRATE_CYCLE_TCA_CYCLE	31	-0.401535	-1.12538	0.341414	0.399153	0.997	17493	tags=35%, list=32%, signal=52%
KEGG_DRUG_METABOLISM_CYTOCHROME_P450	71	-0.340155	-1.12303	0.286853	0.398745	0.997	15911	tags=37%, list=29%, signal=51%
KEGG_GLYCOSPHINGOLIPID_BIOSYNTHESIS_LACTO_AND_NEOLACTO_SERIES	26	-0.342749	-1.10982	0.318702	0.411582	0.997	9188	tags=27%, list=17%, signal=32%
KEGG_TYROSINE_METABOLISM	42	-0.330351	-1.10534	0.3083	0.413634	0.997	15911	tags=33%, list=29%, signal=47%
KEGG_ARGININE_AND_PROLINE_METABOLISM	54	-0.302175	-1.09086	0.33543	0.428488	0.998	15563	tags=30%, list=28%, signal=41%
KEGG_GLYCOSAMINOGLYCAN_BIOSYNTHESIS_KERATAN_SULFATE	15	-0.407319	-1.08783	0.346392	0.428915	0.998	15221	tags=47%, list=28%, signal=64%
KEGG_DILATED_CARDIOMYOPATHY	90	-0.34777	-1.07892	0.393701	0.43788	0.998	12802	tags=33%, list=23%, signal=43%
KEGG_PURINE_METABOLISM	157	-0.283452	-1.07401	0.370742	0.440726	0.998	16693	tags=36%, list=30%, signal=51%
KEGG_VIBRIO_CHOLERAE_INFECTION	54	-0.293239	-1.07102	0.343434	0.441011	0.998	7519	tags=22%, list=14%, signal=26%
KEGG_O_GLYCAN_BIOSYNTHESIS	30	-0.347467	-1.06785	0.368	0.441489	0.998	17436	tags=40%, list=32%, signal=58%
KEGG_RIG_I_LIKE_RECEPTOR_SIGNALING_PATHWAY	70	-0.293208	-1.03921	0.42915	0.477183	0.999	21360	tags=44%, list=39%, signal=72%
KEGG_NOD_LIKE_RECEPTOR_SIGNALING_PATHWAY	62	-0.308271	-1.03699	0.410058	0.47635	0.999	13155	tags=29%, list=24%, signal=38%
KEGG_ARRHYTHMOGENIC_RIGHT_VENTRICULAR_CARDIOMYOPATHY_ARVC	74	-0.316931	-1.02782	0.410959	0.48562	0.999	12995	tags=34%, list=24%, signal=44%
KEGG_NITROGEN_METABOLISM	23	-0.353693	-1.01704	0.446894	0.496542	1	19157	tags=43%, list=35%, signal=67%
KEGG_SPHINGOLIPID_METABOLISM	39	-0.29227	-1.00555	0.423077	0.508464	1	8147	tags=18%, list=15%, signal=21%
KEGG_RENIN_ANGIOTENSIN_SYSTEM	17	-0.370171	-0.977789	0.465812	0.5455	1	31150	tags=71%, list=56%, signal=162%
KEGG_PYRIMIDINE_METABOLISM	98	-0.275413	-0.96214	0.509728	0.564411	1	16739	tags=36%, list=30%, signal=51%
KEGG_HYPERTROPHIC_CARDIOMYOPATHY_HCM	83	-0.313514	-0.950963	0.506876	0.578181	1	11803	tags=30%, list=21%, signal=38%
KEGG_SYSTEMIC_LUPUS_ERYTHEMATOSUS	55	-0.346887	-0.938438	0.526104	0.593013	1	23064	tags=51%, list=42%, signal=87%
KEGG_ALANINE_ASPARTATE_AND_GLUTAMATE_METABOLISM	30	-0.302758	-0.934802	0.539256	0.594899	1	9358	tags=20%, list=17%, signal=24%
KEGG_CARDIAC_MUSCLE_CONTRACTION	79	-0.294888	-0.93255	0.522682	0.59366	1	12870	tags=25%, list=23%, signal=33%
KEGG_ASCORBATE_AND_ALDARATE_METABOLISM	25	-0.322941	-0.907956	0.57377	0.627451	1	9738	tags=20%, list=18%, signal=24%
KEGG_SNARE_INTERACTIONS_IN_VESICULAR_TRANSPORT	38	-0.277341	-0.905914	0.570297	0.62615	1	14175	tags=26%, list=26%, signal=35%
KEGG_PENTOSE_AND_GLUCURONATE_INTERCONVERSIONS	28	-0.310609	-0.900688	0.570552	0.630479	1	9738	tags=14%, list=18%, signal=17%
KEGG_BETA_ALANINE_METABOLISM	22	-0.313781	-0.898797	0.589178	0.629223	1	16336	tags=41%, list=30%, signal=58%
KEGG_PORPHYRIN_AND_CHLOROPHYLL_METABOLISM	40	-0.280904	-0.897259	0.606996	0.626983	1	6419	tags=15%, list=12%, signal=17%
KEGG_DRUG_METABOLISM_OTHER_ENZYMES	51	-0.251256	-0.885616	0.625255	0.641424	1	17389	tags=35%, list=31%, signal=51%
KEGG_STEROID_HORMONE_BIOSYNTHESIS	55	-0.266894	-0.880416	0.613924	0.644602	1	30172	tags=60%, list=55%, signal=132%
KEGG_NICOTINATE_AND_NICOTINAMIDE_METABOLISM	24	-0.276193	-0.877421	0.626223	0.644964	1	19337	tags=50%, list=35%, signal=77%
KEGG_PYRUVATE_METABOLISM	40	-0.278666	-0.874923	0.59879	0.644534	1	17493	tags=38%, list=32%, signal=55%
KEGG_PHENYLALANINE_METABOLISM	18	-0.31154	-0.874866	0.604	0.640145	1	24205	tags=44%, list=44%, signal=79%
KEGG_HUNTINGTONS_DISEASE	181	-0.255356	-0.869946	0.564	0.64337	1	19193	tags=33%, list=35%, signal=51%
KEGG_FOCAL_ADHESION	199	-0.254317	-0.863819	0.587174	0.648869	1	13424	tags=26%, list=24%, signal=34%
KEGG_METABOLISM_OF_XENOBIOTICS_BY_CYTOCHROME_P450	69	-0.262157	-0.835185	0.658	0.689677	1	18383	tags=32%, list=33%, signal=48%
KEGG_MATURITY_ONSET_DIABETES_OF_THE_YOUNG	25	-0.263976	-0.795631	0.718876	0.748784	1	15867	tags=24%, list=29%, signal=34%
KEGG_FRUCTOSE_AND_MANNOSE_METABOLISM	33	-0.246453	-0.794808	0.751491	0.745149	1	4592	tags=12%, list=8%, signal=13%
KEGG_ALLOGRAFT_REJECTION	35	-0.335742	-0.777591	0.658052	0.768049	1	22979	tags=60%, list=42%, signal=103%
KEGG_ALZHEIMERS_DISEASE	166	-0.21955	-0.770814	0.681633	0.774176	1	17633	tags=27%, list=32%, signal=40%
KEGG_ANTIGEN_PROCESSING_AND_PRESENTATION	81	-0.248126	-0.74168	0.690058	0.814142	1	12545	tags=25%, list=23%, signal=32%
KEGG_AMINO_SUGAR_AND_NUCLEOTIDE_SUGAR_METABOLISM	43	-0.214011	-0.731733	0.854871	0.823999	1	18801	tags=30%, list=34%, signal=46%
KEGG_VIRAL_MYOCARDITIS	68	-0.235057	-0.711083	0.739645	0.849323	1	20139	tags=37%, list=36%, signal=58%
KEGG_AUTOIMMUNE_THYROID_DISEASE	50	-0.254941	-0.709301	0.761224	0.84655	1	22979	tags=48%, list=42%, signal=82%
KEGG_GLYCOSAMINOGLYCAN_BIOSYNTHESIS_CHONDROITIN_SULFATE	22	-0.260253	-0.682714	0.796844	0.878123	1	19859	tags=41%, list=36%, signal=64%
KEGG_COMPLEMENT_AND_COAGULATION_CASCADES	69	-0.205118	-0.669079	0.847953	0.890965	1	19201	tags=30%, list=35%, signal=47%
KEGG_TERPENOID_BACKBONE_BIOSYNTHESIS	15	-0.27202	-0.657612	0.855072	0.89967	1	18367	tags=40%, list=33%, signal=60%
KEGG_GLYOXYLATE_AND_DICARBOXYLATE_METABOLISM	16	-0.254433	-0.654673	0.892157	0.897602	1	16919	tags=31%, list=31%, signal=45%
KEGG_TYPE_I_DIABETES_MELLITUS	41	-0.257619	-0.653219	0.757028	0.893358	1	23736	tags=54%, list=43%, signal=94%
KEGG_PENTOSE_PHOSPHATE_PATHWAY	27	-0.211331	-0.637445	0.884615	0.905347	1	6448	tags=11%, list=12%, signal=13%
KEGG_GLUTATHIONE_METABOLISM	49	-0.191945	-0.596034	0.929134	0.938194	1	22686	tags=39%, list=41%, signal=66%
KEGG_STARCH_AND_SUCROSE_METABOLISM	52	-0.166443	-0.588869	0.967807	0.93806	1	9738	tags=13%, list=18%, signal=16%
KEGG_PROTEIN_EXPORT	24	-0.209866	-0.559441	0.923977	0.952626	1	17089	tags=25%, list=31%, signal=36%
KEGG_OLFACTORY_TRANSDUCTION	386	-0.128556	-0.483531	1	0.980131	1	31827	tags=45%, list=58%, signal=105%
